# Supplementary material for: UPR-induced intracellular C5aR1 promotes adaptation to the hypoxic tumour microenvironment
Source: Cell Death Dis. 2025 Jul 22;16(1):547. doi: 10.1038/s41419-025-07862-z (PMC12284258; doi:10.1038/s41419-025-07862-z)
Supplement: Supplementary file 8 — Original Data 2 [file 41419_2025_7862_MOESM8_ESM.xlsx]

## Sheet: Figure 1D
C5aR1
		Technical replicates					Individual biological replicates (Average of the technical replicates )
		0.21	0.01	<0.1%			0.21	0.01	<0.1%
	1st	0.976061	1.67747	17.1608		1st	1.00036	1.71732	16.7611
		1.03829	1.71743	16.3188		2nd	1.00066	1.39144	8.75753
		0.986743	1.75706	16.8038		3rd	1.00001	0.99783	12.8505
	2nd	1.01032	1.35425	8.29351
		0.952166	1.50109	8.82048
		1.03951	1.31899	9.15858
	3rd	1.00278	0.797565	13.6431
		0.993936	1.22198	13.0462
		1.00331	0.973943	11.8623
CA9
		Technical replicates					Individual biological replicates (Average of the technical replicates )
		0.21	0.01	<0.1%			0.21	0.01	<0.1%
	1st	1.00825	117.143	45.819		1st	1.02619	106.8	47.8029
		0.752795	93.7509	50.9007		2nd	1.00009	103.463	39.4844
		1.31752	109.507	46.689		3rd	1.00189	80.2827	39.6943
	2nd	1.00624	100.151	37.6918
		0.981137	110.413	40.8008
		1.0129	99.8264	39.9606
	3rd	0.918351	63.8506	43.4
		1.0262	103.885	41.081
		1.0611	73.1127	34.6019

## Sheet: Figure 1E
C5aR1
		Technical replicates					Individual biological replicates (Average of the technical replicates )
		0.21	0.01	<0.1%			0.21	0.01	<0.1%
	1st	0.870551	1.12246	6.29119		1st	1.00497	1.14088	6.17157
		1.10191	1.13813	5.14558		2nd	1.09282	0.901327	6.42401
		1.04247	1.16205	7.07796		3rd	1.00172	0.953077	6.1009
	2nd	1.53333	0.909618	6.10504
		1.20303	0.909618	7.31065
		0.542113	0.884745	5.85634
	3rd	1.04972	0.874583	5.6438
		0.920188	1.04729	6.48302
		1.03527	0.937354	6.17597
CA9
		Technical replicates					Individual biological replicates (Average of the technical replicates )
		0.21	0.01	<0.1%			0.21	0.01	<0.1%
	1st	1.09429	1671.2	2689.89		1st	1.0073	1911.43	2767.66
		0.840896	2130.04	2923.2		2nd	1.03436	2952.28	4882.2
		1.08673	1933.06	2689.89		3rd	1.0126	1131.93	3084.31
	2nd	1.27456	2804.12	5019.52
		0.687771	3047.34	4815.04
		1.14076	3005.38	4815.04
	3rd	1.12506	1223.39	2330.89
		1.11729	796.023	3389.05
		0.795536	1376.38	3532.97

## Sheet: Figure 2A
C5aR1(WT)
C5aR1(HIF-1α KO)		Technical replicates						Individual biological replicates (Average of the technical replicates )
		WT		HIF-1α KO				WT		HIF-1α KO
		0.21	<0.1%	0.21	<0.1%			0.21	<0.1%	0.21	<0.1%
	1st	0.974629	4.14432	0.902344	5.99786		1st	1.00034	4.50641	1.00708	6.14946
		1.03641	4.55796	0.940268	6.1174		2nd	1.0007	16.5978	1.0001	12.4302
		0.98999	4.81694	1.17863	6.33313		3rd	1.0003	3.47889	1.0072	12.6436
	2nd	0.964408	16.3085	1.00215	12.1669		4th	1.00199	20.9417
		0.985235	16.3296	0.981977	12.6958
		1.05245	17.1553	1.01616	12.4279
	3rd	1.02738	3.04199	0.909126	12.0648
		1.00547	3.65226	1.1815	13.179
		0.968055	3.74241	0.930987	12.6872
	4th	0.932203	21.209
		1.08578	19.702
		0.987979	21.9142

## Sheet: Figure 2B
C5aR1(CoCl2)
		Technical replicates					Individual biological replicates (Average of the technical replicates )
		Ctrl	CoCl2				Ctrl	CoCl2
	1st	1.08401	0.643267			1st	1.00195	0.675108
		0.931509	0.691696			2nd	1.0005	1.3724
		0.990325	0.69036			3rd	1.0002	0.866215
	2nd	1.0214	1.38481
		0.95604	1.2883
		1.02406	1.4441
	3rd	1.02867	0.899883
		0.98552	0.880868
		0.986409	0.817893

## Sheet: Figure 2C
C5aR1 (Tuni)
		Technical replicates					Individual biological replicates (Average of the technical replicates )
		Ctrl	Tuni				Ctrl	Tuni
	1st	1.0073	1.55269			1st	1.00003	1.62438
		1.00313	1.62474			2nd	1.00021	2.81231
		0.989658	1.69571			3rd	1.00002	1.83697
	2nd	0.977021	2.91253
		1.02638	2.72909
		0.997212	2.79531
	3rd	1.00062	1.82369
		1.00795	1.85785
		0.991497	1.82936

## Sheet: Figure 2D
C5aR1 (Thap)
		Technical replicates					Individual biological replicates (Average of the technical replicates )
		Ctrl	Thap				Ctrl	Thap
	1st	1.15315	7.57808			1st	1.02087	7.56577
		1.16529	6.23943			2nd	1.00011	9.72813
		0.744183	8.87981			3rd	1.00066	6.65873
	2nd	1.02146	9.50783
		0.989931	9.75146
		0.988946	9.92511
	3rd	1.00152	6.57278
		1.04485	6.61537
		0.955625	6.78805

## Sheet: Figure 2E
C5aR1 (IRE1-i)
		Technical replicates
		0 μM									10 μM									20 μM
		1st			2nd			3rd			1st			2nd			3rd			1st			2nd			3rd
	21% O2	0.876689	1.03011	1.10732	1.00816	1.01358	0.97861	0.993474	0.975029	1.03235	0.926086	1.03197	1.02887	1.95722	1.70376	2.00857	1.43897	1.3904	1.36139	1.04489	1.00951	1.04916	1.96529	1.91295	1.92619	1.23934	1.29339	1.16497
	<0.1% O2	9.21977	8.31627	9.26885	9.19979	9.49921	9.0657	9.99175	9.71401	9.61574	4.12877	5.12627	5.61632	7.53737	7.50467	6.78641	7.69815	7.45293	7.04246	4.49144	4.61237	3.22676	7.03981	7.37183	6.94454	7.12805	7.12922	7.15953
		Individual biological replicates (Average of the technical replicates )
		0 μM			10 μM			20 μM
		1st	2nd	3rd	1st	2nd	3rd	1st	2nd	3rd
	21% O2	1.0047	1.00012	1.00028	0.995643	1.88985	1.39692	1.03452	1.93481	1.23257
	<0.1% O2	8.93497	9.2549	9.77383	4.95712	7.27615	7.39784	4.11019	7.11873	7.13893

## Sheet: Figure 2F
C5aR1 (PERK-i)
		Technical replicates
		0 μM									5 μM									10 μM
		1st			2nd			3rd			1st			2nd			3rd			1st			2nd			3rd
	21% O2	1.05522	1.01955	0.929498	1.00527	1.02701	0.968599	0.973431	1.01902	1.00812	1.3439	1.47258	1.32783	0.706075	0.635529	0.632466	0.748662	0.653679	0.656575	1.48043	1.49743	1.29012	0.906543	0.958891	0.937527	0.822514	0.838565	0.91737
	<0.1% O2	11.995	11.2378	11.1511	9.47668	9.37682	10.0394	12.6588	12.2523	12.1214	6.45941	6.79476	5.91938	4.06654	3.88306	4.1832	3.79585	4.20054	3.65327	6.26513	1.53652	5.90209	3.38431	3.41952	4.62723	3.86289	4.09105	3.39255
		Individual biological replicates (Average of the technical replicates )
		0 μM			5 μM			10 μM
		1st	2nd	3rd	1st	2nd	3rd	1st	2nd	3rd
	21% O2	1.00142	1.00029	1.00019	1.38143	0.658023	0.686305	1.42266	0.93432	0.859483
	<0.1% O2	11.4613	9.63097	12.3442	6.39118	4.04427	3.88322	4.56792	3.81035	3.78216

## Sheet: Figure 2G
C5aR1 (ATF6-i)
		Technical replicates
		0 μM									10 μM									20 μM
		1st			2nd			3rd			1st			2nd			3rd			1st			2nd			3rd
	21% O2	1.07741	0.945293	0.981869	1.00212	1.00555	0.992386	0.973939	1.02572	1.00101	0.964675	0.862717	0.906435	0.766563	0.776046	0.736414	2.47915	2.15593	2.36507	0.647066	0.56895	0.643847	0.534279	0.502294	0.581884	0.710458	0.882599	0.918881
	<0.1% O2	5.95717	5.91981	5.89875	6.13752	6.21349	5.90203	8.05203	7.7375	8.08212	1.97483	1.83085	1.80092	2.71879	2.10123	2.52081	6.33245	6.31137	6.04742	3.347	3.39732	2.53056	3.41387	3.44954	3.20527	7.10027	4.18941	7.95303
		Individual biological replicates (Average of the technical replicates )
		0 μM			10 μM			20 μM
		1st	2nd	3rd	1st	2nd	3rd	1st	2nd	3rd
	21% O2	1.00152	1.00002	1.00022	0.911276	0.759675	2.33338	0.619954	0.539486	0.837313
	<0.1% O2	5.92525	6.08435	7.95721	1.86887	2.44694	6.23041	3.09163	3.35623	6.41424

## Sheet: Figure 2H
C5aR1 (siRNAs)
		Technical replicates
		21% O2				<0.1% O2
		siScr	siXBP1	siATF4	siATF6	siScr	siXBP1	siATF4	siATF6
	1st	0.909842	0.580234	0.933897	0.620348	1.51693	0.960008	1.15554	1.00592
		1.00514	0.59223	0.911382	0.64289	1.73504	0.953502	1.2036	1.00825
		1.09347	0.572157	0.938949	0.615714	1.61922	1.03994	1.15729	0.961976
	2nd	0.95529	0.510807	0.687133	0.652809	2.61112	2.21932	1.82679	1.42256
		1.00517	0.49513	0.632972	0.637371	2.63921	2.18426	1.7767	1.29704
		1.04142	0.507894	0.591325	0.627254	2.77386	2.3164	1.95906	1.28993
	3rd	1.11942	0.357875	0.395959	0.67548	3.14802	2.18915	2.10576	1.74949
		0.834352	0.30772	0.358501	0.666128	3.11509	2.20838	2.17069	1.76255
		1.07068	0.351908	0.386171	0.687471	3.03095	2.34011	1.98749	1.60367
	4th	0.862075	1.09018	1.58836	2.11356	8.36196	5.28765	6.66457	7.82309
		1.7557	1.21391	1.68124	2.29787	5.63979	5.57024	7.01548	7.5624
		0.6607	1.88075	1.60977	2.22052	9.77373	7.44839	5.6169	7.18539
		Individual biological replicates (Average of the technical replicates )
		21% O2				<0.1% O2
		siScr	siXBP1	siATF4	siATF6	siScr	siXBP1	siATF4	siATF6
	1st	1.00282	0.58154	0.928076	0.626317	1.62373	0.984485	1.17215	0.992051
	2nd	1.00063	0.50461	0.637143	0.639145	2.67473	2.23999	1.85418	1.33651
	3rd	1.00815	0.339168	0.38021	0.67636	3.09802	2.24588	2.08798	1.70524
	4th	1.09282	1.39495	1.62646	2.21065	7.92516	6.10209	6.43232	7.52363

[truncated: 24 more sheets: Figure 2I, Figure S1B, Figure S1C, Figure S1D, Figure S1E, Figure S1F, Figure S2B, Figure S2C, Figure S2D, Figure S2E, Figure S2F, Figure S2G, Figure S2I, Figure S2J, Figure S2K, Figure S2L, Figure S2M, Figure S2N, Figure S2O, Figure S3A …]
